# Supplementary material for: Expression of Concern: Sox9 Potentiates BMP2-Induced Chondrogenic Differentiation and Inhibits BMP2-Induced Osteogenic Differentiation
Source: PLoS One. 2021 Apr 1;16(4):e0249684. doi: 10.1371/journal.pone.0249684 (PMC8016310; doi:10.1371/journal.pone.0249684)
Supplement: S3 File — (XLS) [file pone.0249684.s003.xls]

## Sheet: Sheet1
	Day2						Day5						Day7
	Sox9	actin	%	Average	SD		Sox9	actin	%	Average	SD		Sox9	actin	%	Average	SD
BMP2	3132.25	23723.5	0.132032	0.133081	0.00481036	BMP2	21179.5	23433.7	0.903804	0.90712	0.047233	BMP2	9670.38	25875.3	0.37373	0.397805	0.0393303
	3424.64	24757.2	0.138329				22411.5	23444.8	0.955924				10802.7	24374.8	0.443191
	3240.8	25145.5	0.128882				23587.2	27375.1	0.861633				8854.33	23518	0.376492
Sox9	17318.6	25972.5	0.666807	0.629287	0.040336	Sox9	19565.3	21656	0.90346	0.821653	0.0767101	Sox9	1391.33	25469.4	0.0546276	0.0715238	0.0214752
	16982.8	26768.7	0.634426				18976.5	25257	0.751335				2437.18	25469.4	0.0956905
	17318.6	29522.4	0.586628				20805.6	25680.8	0.810164				1437.18	22367.4	0.0642534
BMP2+Sox9	25997.9	27345.2	0.950731	0.917931	0.0369654	BMP2+Sox9	21028.9	23998.3	0.876265	0.946927	0.0730714	BMP2+Sox9	11808.8	20579.6	0.573811	0.539506	0.0682674
	25684.7	27761.6	0.925186				23028.9	22528.9	1.02219				9945.8	21579.6	0.460889
	25997.9	29614.6	0.877876				22714.8	24105	0.942325				11197.6	19180	0.583817
GFP	1024.36	29717.5	0.0344698	0.0355834	0.00164235	GFP	3863.53	26370	0.146512	0.113781	0.0286712	GFP	898.833	20725.9	0.0433677	0.0333704	0.00983706
	1076.46	28728.9	0.0374696				2766.22	27193.6	0.101723				706.765	21390.1	0.0330416
	1024.36	29426.3	0.0348109				2531.95	27193.6	0.0931084				536.917	22653	0.0237018
	mean			SD
	Day2	Day5	Day7	Day2	Day5	Day7
BMP2	0.133081	0.90712	0.397805	0.00481	0.047233	0.03933
Sox9	0.629287	0.821653	0.071524	0.040336	0.07617	0.021475
BMP2+Sox9	0.917931	0.946927	0.539506	0.036965	0.073671	0.068267
GFP	0.035583	0.113781	0.03337	0.001642	0.028671	0.009837
