# Supplementary material for: Expression of Concern: Sox9 Potentiates BMP2-Induced Chondrogenic Differentiation and Inhibits BMP2-Induced Osteogenic Differentiation
Source: PLoS One. 2021 Apr 1;16(4):e0249684. doi: 10.1371/journal.pone.0249684 (PMC8016310; doi:10.1371/journal.pone.0249684)
Supplement: S4 File — (XLSX) [file pone.0249684.s004.xlsx]

## Sheet: Sheet1
Figure 2A
Day7	Data Set	Target	Sample	Ctrl	Relative Quantity	Relative Quantity SD	Corrected Relative Quantity SD	Relative Quantity SEM	Corrected Relative Quantity SEM	Unscaled Expression	Unscaled Expression SD	Corrected Unscaled Expression SD	Unscaled Expression SEM	Corrected Unscaled Expression SEM	Expression	Expression SD	Corrected Expression SD	Expression SEM	Corrected Expression SEM	Wells	Mean Cq	Cq SD	Cq SEM
	1-SYBR	Aggrecan	BMP2		7.69349	0.181002	0.181002	0.104501	0.104501	4.87355	0.474048	0.474048	0.273692	0.273692	4.87355	0.474048	0.474048	0.273692	0.273692	3	27.2198	0.0339417	0.0195963
	1-SYBR	Aggrecan	BMP2+Sox9		7.76104	0.816485	0.816485	0.471398	0.471398	6.85151	1.00719	1.00719	0.581499	0.581499	6.85151	1.00719	1.00719	0.581499	0.581499	3	27.2072	0.151776	0.0876278
	1-SYBR	Aggrecan	GFP	*	1	0.141517	0.141517	0.0817046	0.0817046	1	0.173402	0.173402	0.100114	0.100114	1	0.173402	0.173402	0.100114	0.100114	3	30.1634	0.204165	0.117875
	1-SYBR	Aggrecan	Sox9		2.44678	0.316785	0.316785	0.182896	0.182896	2.72671	0.467603	0.467603	0.269971	0.269971	2.72671	0.467603	0.467603	0.269971	0.269971	3	28.8725	0.186786	0.107841
	1-SYBR	GAPDH	BMP2		1.57862	0.148992	0.148992	0.0860209	0.0860209											3	19.1984	0.136164	0.0786141
	1-SYBR	GAPDH	BMP2+Sox9		1.13275	0.116304	0.116304	0.067148	0.067148											3	19.6773	0.148127	0.0855212
	1-SYBR	GAPDH	GFP	*	1	0.100207	0.100207	0.0578546	0.0578546											3	19.8571	0.144568	0.0834665
	1-SYBR	GAPDH	Sox9		0.897336	0.10091	0.10091	0.0582605	0.0582605											3	20.0134	0.162239	0.0936685
Day14	2-SYBR	Aggrecan	BMP2		3.53528	1.00463	1.00463	0.580022	0.580022	2.26244	0.666132	0.666132	0.384592	0.384592	2.26244	0.666132	0.666132	0.384592	0.384592	3	34.9796	0.409974	0.236698
	2-SYBR	Aggrecan	BMP2+Sox9		9.54145	1.8199	1.8199	1.05072	1.05072	3.97838	0.829583	0.829583	0.47896	0.47896	3.97838	0.829583	0.829583	0.47896	0.47896	3	33.5472	0.275175	0.158872
	2-SYBR	Aggrecan	GFP	*	1	0.411118	0.411118	0.290704	0.290704	1	0.421469	0.421469	0.298023	0.298023	1	0.421469	0.421469	0.298023	0.298023	2	36.8014	0.593118	0.419397
	2-SYBR	Aggrecan	Sox9		3.01138	0.400647	0.400647	0.231314	0.231314	1.26959	0.305175	0.305175	0.176193	0.176193	1.26959	0.305175	0.305175	0.176193	0.176193	3	35.211	0.191943	0.110818
	1-SYBR	GAPDH	BMP2		1.5626	0.12039	0.12039	0.0695074	0.0695074											3	18.8864	0.111152	0.0641739
	1-SYBR	GAPDH	BMP2+Sox9		2.39832	0.202105	0.202105	0.116685	0.116685											3	18.2683	0.121575	0.0701913
	1-SYBR	GAPDH	GFP	*	1	0.0928325	0.0928325	0.0535969	0.0535969											3	19.5303	0.133929	0.0773239
	1-SYBR	GAPDH	Sox9		2.37192	0.474848	0.474848	0.274154	0.274154											3	18.2843	0.288821	0.166751
			Aggrecan	Expression		Expression SD
				Day7	Day14	Day7	Day14
			BMP2	4.87355	2.26244	0.474048	0.666132
			BMP2+Sox9	6.85151	3.97838	1.00719	0.829583
			GFP	1	1	0.173402	0.421469
			Sox9	2.72671	1.26959	0.467603	0.305175
Figure 2D
		Day7
				AdBMP2	AdSox9	AdBMP2+AdSox9	AdGFP
			OD value	0.307	0.263	0.415	0.226
				0.309	0.265	0.424	0.234
				0.313	0.27	0.421	0.223
			Mean	0.309667	0.266	0.42	0.227667
			SD	0.00305505	0.00360555	0.00458258	0.00568624
		Day14
				AdBMP2	AdSox9	AdBMP2+AdSox9	AdGFP
			OD value	0.352	0.271	0.47	0.242
				0.353	0.277	0.462	0.233
				0.342	0.287	0.475	0.239
			Mean	0.349	0.278333	0.469	0.238
			SD	0.00608276	0.0080829	0.00655744	0.00458258
				Day7	Day14	Day7	Day14
				mean		SD
			AdBMP2	0.309667	0.349	0.00305505	0.0060828
			AdSox9	0.266	0.278333	0.0030656	0.0080829
			AdBMP2+AdSox9	0.42	0.469	0.00458258	0.00655744
			AdGFP	0.227667	0.238	0.005686	0.004583
