# Supplementary material for: Expression of Concern: Sox9 Potentiates BMP2-Induced Chondrogenic Differentiation and Inhibits BMP2-Induced Osteogenic Differentiation
Source: PLoS One. 2021 Apr 1;16(4):e0249684. doi: 10.1371/journal.pone.0249684 (PMC8016310; doi:10.1371/journal.pone.0249684)
Supplement: S8 File — (XLSX) [file pone.0249684.s008.xlsx]

## Sheet: Sheet1
Figure 5A
	Data Set	Target	Sample	Ctrl	Relative Quantity	Relative Quantity SD	Corrected Relative Quantity SD	Relative Quantity SEM	Corrected Relative Quantity SEM	Unscaled Expression	Unscaled Expression SD	Corrected Unscaled Expression SD	Unscaled Expression SEM	Corrected Unscaled Expression SEM	Expression	Expression SD	Corrected Expression SD	Expression SEM	Corrected Expression SEM	Wells	Mean Cq	Cq SD	Cq SEM
Runx2 Day2	1-SYBR	GAPDH	BMP2		1.14427	0.0443409	0.0443409	0.0256002	0.0256002											3	18.9174	0.0559051	0.0322768
	1-SYBR	GAPDH	BMP2+Sox9		1.25756	0.132683	0.132683	0.0766045	0.0766045											3	18.7812	0.152217	0.0878823
	1-SYBR	GAPDH	GFP	*	1	0.045767	0.045767	0.0264236	0.0264236											3	19.1118	0.0660278	0.0381212
	1-SYBR	GAPDH	Sox9		0.784341	0.0748173	0.0748173	0.0431958	0.0431958											3	19.4623	0.137617	0.0794531
	1-SYBR	Runx2	BMP2		1.80079	0.284334	0.284334	0.16416	0.16416	1.57375	0.25586	0.25586	0.147721	0.147721	1.57375	0.25586	0.25586	0.147721	0.147721	3	26.5707	0.227793	0.131516
	1-SYBR	Runx2	BMP2+Sox9		1.09459	0.0417675	0.0417675	0.0241145	0.0241145	0.870411	0.0976572	0.0976572	0.0563824	0.0563824	0.870411	0.0976572	0.0976572	0.0563824	0.0563824	3	27.2889	0.0550504	0.0317834
	1-SYBR	Runx2	GFP	*	1	0.0478498	0.0478498	0.0338349	0.0338349	1	0.0662135	0.0662135	0.04682	0.04682	1	0.0662135	0.0662135	0.04682	0.04682	2	27.4193	0.0690327	0.0488135
	1-SYBR	Runx2	Sox9		0.261079	0.113585	0.113585	0.0655782	0.0655782	0.332864	0.148255	0.148255	0.0855953	0.0855953	0.332864	0.148255	0.148255	0.0855953	0.0855953	3	29.3567	0.627658	0.362378
Runx2 Day3	1-SYBR	GAPDH	BMP2		0.800763	0.0210341	0.0210341	0.0121441	0.0121441											3	18.3539	0.0378961	0.0218793
	1-SYBR	GAPDH	BMP2+Sox9		0.938509	0.079721	0.079721	0.0460269	0.0460269											3	18.1249	0.122549	0.0707535
	1-SYBR	GAPDH	GFP	*	1	0.10461	0.10461	0.0603967	0.0603967											3	18.0333	0.150921	0.087134
	1-SYBR	GAPDH	Sox9		0.792413	0.0351255	0.0351255	0.0202797	0.0202797											3	18.369	0.0639507	0.036922
	3-SYBR	Runx2	BMP2		1.48107	0.149196	0.149196	0.0861385	0.0861385	1.84958	0.192548	0.192548	0.111168	0.111168	1.84958	0.192548	0.192548	0.111168	0.111168	3	27.444	0.14533	0.0839065
	3-SYBR	Runx2	BMP2+Sox9		1.20416	0.0141288	0.0141288	0.00815725	0.00815725	1.28306	0.110023	0.110023	0.0635219	0.0635219	1.28306	0.110023	0.110023	0.0635219	0.0635219	3	27.7426	0.0169276	0.00977314
	3-SYBR	Runx2	GFP	*	1	0.136123	0.136123	0.0785907	0.0785907	1	0.171676	0.171676	0.0991174	0.0991174	1	0.171676	0.171676	0.0991174	0.0991174	3	28.0107	0.196384	0.113382
	3-SYBR	Runx2	Sox9		0.910196	0.105925	0.105925	0.061156	0.061156	1.14864	0.143043	0.143043	0.0825859	0.0825859	1.14864	0.143043	0.143043	0.0825859	0.0825859	3	28.1464	0.167896	0.0969346
Runx2 Day5	1-SYBR	GAPDH	BMP2		10.5489	0.40574	0.40574	0.234254	0.234254											3	21.0713	0.05549	0.0320372
	1-SYBR	GAPDH	BMP2+Sox9		10.4195	0.824265	0.824265	0.47589	0.47589											3	21.0891	0.114129	0.0658924
	1-SYBR	GAPDH	GFP	*	1	0.0790362	0.0790362	0.0456316	0.0456316											3	24.4703	0.114025	0.0658324
	1-SYBR	GAPDH	Sox9		22.0195	1.33172	1.33172	0.768868	0.768868											3	20.0096	0.0872527	0.0503754
	2-SYBR	Runx2	BMP2		9.56266	1.66038	1.66038	0.958621	0.958621	0.906507	0.161214	0.161214	0.0930768	0.0930768	0.906507	0.161214	0.161214	0.0930768	0.0930768	3	28.7408	0.250497	0.144625
	2-SYBR	Runx2	BMP2+Sox9		7.32908	0.340032	0.340032	0.196318	0.196318	0.703403	0.0645086	0.0645086	0.0372441	0.0372441	0.703403	0.0645086	0.0645086	0.0372441	0.0372441	3	29.1245	0.0669338	0.0386443
	2-SYBR	Runx2	GFP	*	1	0.16748	0.16748	0.0966946	0.0966946	1	0.185192	0.185192	0.106921	0.106921	1	0.185192	0.185192	0.106921	0.106921	3	31.9982	0.241623	0.139501
	2-SYBR	Runx2	Sox9		7.10475	0.844291	0.844291	0.487452	0.487452	0.322657	0.0430228	0.0430228	0.0248392	0.0248392	0.322657	0.0430228	0.0430228	0.0248392	0.0248392	3	29.1694	0.171442	0.0989822
Runx2	Expression			Expression SD
	Day2	Day3	Day5	Day2	Day3	Day5
BMP2	1.57375	1.84958	0.906507	0.25586	0.192548	0.161214
BMP2+Sox9	0.870411	1.28306	0.703403	0.0976572	0.110023	0.0645086
GFP	1	1	1	0.0662135	0.171676	0.185192
Sox9	0.332864	1.14864	0.322657	0.148255	0.143043	0.0430228
OPN Day7	1-SYBR	GAPDH	BMP2		1.57862	0.148992	0.148992	0.0860209	0.0860209											3	19.1984	0.136164	0.0786141
	1-SYBR	GAPDH	BMP2+Sox9		1.13275	0.116304	0.116304	0.067148	0.067148											3	19.6773	0.148127	0.0855212
	1-SYBR	GAPDH	GFP	*	1	0.100207	0.100207	0.0578546	0.0578546											3	19.8571	0.144568	0.0834665
	1-SYBR	GAPDH	Sox9		0.897336	0.10091	0.10091	0.0582605	0.0582605											3	20.0134	0.162239	0.0936685
	2-SYBR	OPN	BMP2		9.54715	0.429547	0.429547	0.247999	0.247999	6.04778	0.632337	0.632337	0.36508	0.36508	6.04778	0.632337	0.632337	0.36508	0.36508	3	19.2217	0.0649101	0.0374758
	2-SYBR	OPN	BMP2+Sox9		1.26053	0.0741165	0.0741165	0.0427912	0.0427912	1.11281	0.131665	0.131665	0.0760169	0.0760169	1.11281	0.131665	0.131665	0.0760169	0.0760169	3	22.1427	0.0848272	0.048975
	2-SYBR	OPN	GFP	*	1	0.077255	0.077255	0.0446032	0.0446032	1	0.12653	0.12653	0.073052	0.073052	1	0.12653	0.12653	0.073052	0.073052	3	22.4767	0.111455	0.0643488
	2-SYBR	OPN	Sox9		0.605216	0.0140249	0.0140249	0.00809729	0.00809729	0.674459	0.0774401	0.0774401	0.04471	0.04471	0.674459	0.0774401	0.0774401	0.04471	0.04471	3	23.2012	0.0334321	0.0193021
OPN Day14	1-SYBR	GAPDH	BMP2		1.5626	0.12039	0.12039	0.0695074	0.0695074											3	18.8864	0.111152	0.0641739
	1-SYBR	GAPDH	BMP2+Sox9		2.39832	0.202105	0.202105	0.116685	0.116685											3	18.2683	0.121575	0.0701913
	1-SYBR	GAPDH	GFP	*	1	0.0928325	0.0928325	0.0535969	0.0535969											3	19.5303	0.133929	0.0773239
	1-SYBR	GAPDH	Sox9		2.37192	0.474848	0.474848	0.274154	0.274154											3	18.2843	0.288821	0.166751
	2-SYBR	OPN	BMP2		3.61289	0.589602	0.589602	0.340407	0.340407	2.3121	0.417258	0.417258	0.240904	0.240904	2.3121	0.417258	0.417258	0.240904	0.240904	3	28.9036	0.235439	0.135931
	2-SYBR	OPN	BMP2+Sox9		2.71373	0.0757451	0.0757451	0.0535599	0.0535599	1.13151	0.100446	0.100446	0.071026	0.071026	1.13151	0.100446	0.100446	0.071026	0.071026	2	29.3164	0.0402683	0.028474
	2-SYBR	OPN	GFP	*	1	0.143491	0.143491	0.0828446	0.0828446	1	0.170902	0.170902	0.0986704	0.0986704	1	0.170902	0.170902	0.0986704	0.0986704	3	30.7567	0.207014	0.119519
	2-SYBR	OPN	Sox9		2.18926	0.239718	0.239718	0.138401	0.138401	0.922988	0.210611	0.210611	0.121596	0.121596	0.922988	0.210611	0.210611	0.121596	0.121596	3	29.6263	0.157972	0.091205
	OPN	Expression		Expression SD
		Day7	Day14	Day7	Day14
	BMP2	6.04778	2.3121	0.632337	0.417258
	BMP2+Sox9	1.11281	1.13151	0.131665	0.100446
	GFP	1	1	0.12653	0.170902
	Sox9	0.674459	0.922988	0.0774401	0.210611
Day7 OC	1-SYBR	GAPDH	BMP2+Sox9		1.13275	0.116304	0.116304	0.067148	0.067148											3	19.6773	0.148127	0.0855212
	1-SYBR	GAPDH	GFP	*	1	0.100207	0.100207	0.0578546	0.0578546											3	19.8571	0.144568	0.0834665
	1-SYBR	GAPDH	Sox9		0.897336	0.10091	0.10091	0.0582605	0.0582605											3	20.0134	0.162239	0.0936685
	3-SYBR	OC	BMP2		3.86605	0.210886	0.210886	0.121755	0.121755	2.449	0.266968	0.266968	0.154134	0.154134	2.449	0.266968	0.266968	0.154134	0.154134	3	21.4723	0.0786962	0.0454353
	3-SYBR	OC	BMP2+Sox9		1.64113	0.0871717	0.0871717	0.0503286	0.0503286	1.44881	0.167482	0.167482	0.0966956	0.0966956	1.44881	0.167482	0.167482	0.0966956	0.0966956	3	22.7084	0.0766313	0.0442431
	3-SYBR	OC	GFP	*	1	0.193416	0.193416	0.111669	0.111669	1	0.217833	0.217833	0.125766	0.125766	1	0.217833	0.217833	0.125766	0.125766	3	23.4231	0.27904	0.161104
	3-SYBR	OC	Sox9		0.901894	0.10077	0.10077	0.0581793	0.0581793	1.00508	0.15933	0.15933	0.091989	0.091989	1.00508	0.15933	0.15933	0.091989	0.091989	3	23.5721	0.161194	0.0930653
Day14 OC	1-SYBR	GAPDH	BMP2		1.5626	0.12039	0.12039	0.0695074	0.0695074											3	18.8864	0.111152	0.0641739
	1-SYBR	GAPDH	BMP2+Sox9		2.39832	0.202105	0.202105	0.116685	0.116685											3	18.2683	0.121575	0.0701913
	1-SYBR	GAPDH	GFP	*	1	0.0928325	0.0928325	0.0535969	0.0535969											3	19.5303	0.133929	0.0773239
	1-SYBR	GAPDH	Sox9		2.37192	0.474848	0.474848	0.274154	0.274154											3	18.2843	0.288821	0.166751
	1-SYBR	OC	BMP2		7.30464	0.614873	0.614873	0.354997	0.354997	4.67468	0.533436	0.533436	0.307979	0.307979	4.67468	0.533436	0.533436	0.307979	0.307979	3	27.1742	0.12144	0.0701133
	1-SYBR	OC	BMP2+Sox9		4.21685	0.75606	0.75606	0.436511	0.436511	1.75825	0.348328	0.348328	0.201108	0.201108	1.75825	0.348328	0.348328	0.201108	0.201108	3	27.9669	0.258668	0.149342
	1-SYBR	OC	GFP	*	1	0.0879966	0.0879966	0.0508049	0.0508049	1	0.127911	0.127911	0.0738496	0.0738496	1	0.127911	0.127911	0.0738496	0.0738496	3	30.043	0.126952	0.0732959
	1-SYBR	OC	Sox9		2.36576	1.13426	1.13426	0.654868	0.654868	0.997402	0.518218	0.518218	0.299193	0.299193	0.997402	0.518218	0.518218	0.299193	0.299193	3	28.8007	0.691701	0.399354
	OC	Expression		Expression SD
		Day7	Day14	Day7	Day14
	BMP2	2.449	4.67468	0.266968	0.533436
	BMP2+Sox9	1.44881	1.75825	0.167482	0.348328
	GFP	1	1	0.217833	0.127911
	Sox9	1.00508	0.997402	0.15933	0.518218
Figure 5C
Runx2	Day2						Day5
	Runx2	actin	%	Average	SD		Runx2	actin	%	Average	SD
BMP2	26045.7	23723.5	1.09789	1.02482	0.0898342		4749.78	23433.7	0.20269	0.161686	0.0355147
	26045.7	24757.2	1.05205				3323	23444.8	0.141737
	23247.5	25145.5	0.924519				3849.78	27375.1	0.140631
Sox9	14600.2	25972.5	0.562143	0.460036	0.0884381		2209.38	21656	0.102022	0.0975555	0.00663924
	10910.2	26768.7	0.407572				2543.86	25257	0.100719
	12115.8	29522.4	0.410394				2309.38	25680.8	0.0899262
BMP2+Sox9	16757.3	27345.2	0.612807	0.559959	0.0504628		2503.36	28998.3	0.086328	0.10121	0.0161603
	14221.7	27761.6	0.51228				2228.14	22528.9	0.0989013
	16429.9	29614.6	0.554789				2972.44	25105	0.1184
GFP	19940.3	29717.5	0.670996	0.672403	0.0315797		2535.2	26370	0.0961394	0.0822871	0.0208881
	20244.2	28728.9	0.704662				1584.33	27193.6	0.0582613
	18878.5	29426.3	0.64155				2514.33	27193.6	0.0924605
	Day2	Day5	Day2	Day5
	Mean		SD
BMP2	1.02482	0.161686	0.089834	0.035515
Sox9	0.460036	0.097556	0.088438	0.006639
BMP2+Sox9	0.559959	0.10121	0.050463	0.01616
GFP	0.674203	0.082287	0.03158	0.020888
OPN	Day7						Day14
	OPN	actin	%	Average	SD		OPN	actin	%	Average	SD
BMP2	14424	28714	0.502333	0.536265	0.0445919	BMP2	14926.8	27982.4	0.533436	0.484883	0.0507281
	16320.4	27814	0.58677				12664.1	25898.7	0.488985
	15031.5	28924	0.519692				11779.8	27253.5	0.432229
Sox9	271.1	28628.9	0.00946944	0.00905318	0.000607023	Sox9	1342.33	29293.7	0.0458232	0.0454862	0.00553066
	237.571	28428.9	0.00835666				1415.06	27833.2	0.0508407
	266.273	28528.9	0.00933344				1229.8	30903.6	0.0397947
BMP2+Sox9	4099.65	26605.2	0.154092	0.177237	0.023049	BMP2+Sox9	7456.9	30053.5	0.248121	0.253076	0.00703164
	4877.93	27492	0.177431				7456.9	28557	0.261124
	5526.25	27605.2	0.200189				6787.27	27151	0.249982
GFP	5930.94	26875.2	0.220684	0.233495	0.0170092	GFP	5726.47	28743.2	0.199229	0.211456	0.0110259
	6253.31	24736.9	0.252793				5549.1	25870.4	0.214496
	5919.35	26075.6	0.227008				5168.91	23426.6	0.220642
	Day7	Day14	Day7	Day14
	Mean		SD
BMP2	0.536265	0.484833	0.044592	0.050728
Sox9	0.009053	0.045468	0.000607	0.005531
BMP2+Sox9	0.177237	0.253076	0.023049	0.007031
GFP	0.233495	0.211465	0.017009	0.011026
OC	Day7						Day14
	OC	actin	%	Average	SD		OC	actin	%	Average	SD
BMP2	2885.07	18422.9	0.156602	0.175936	0.02771	BMP2	6865.67	16271.5	0.421944	0.409652	0.0122914
	3732.09	17970.2	0.207683				6665.67	16271.5	0.409652
	3258.08	19924.1	0.163525				6465.67	16271.5	0.397361
Sox9	1538.42	22622.5	0.0680037	0.0546174	0.0116429	Sox9	3288	16999.3	0.193419	0.194469	0.00491765
	930.739	19867.9	0.0468464				3232.62	16999.3	0.190162
	1137.17	23206.5	0.0490021				3137.74	15702.3	0.199827
BMP2+Sox9	1070.4	23821.1	0.0449349	0.0425395	0.00307754	BMP2+Sox9	3555.33	15704.9	0.226384	0.227081	0.00424644
	910.167	20868.2	0.043615				4341.68	19449.7	0.223226
	976.364	24991.1	0.0390685				4041.68	17448.7	0.231633
GFP	1730.26	17979.3	0.0962362	0.0951855	0.00571375	GFP	4052.32	16847.5	0.24053	0.245958	0.00553852
	1809.11	18036.8	0.100301				4140.15	16847.5	0.245743
	1730.26	19436.9	0.0890193				4238.83	16847.5	0.2516
	Day7	Day14	Day7	Day14
	Mean		SD
BMP2	0.175936	0.409653	0.02771	0.012291
Sox9	0.054617	0.194469	0.011643	0.004918
BMP2+Sox9	0.042539	0.227081	0.003078	0.004246
GFP	0.095186	0.245958	0.005714	0.005539
